# Supplementary material for: A systematic review of brachial plexus injuries after caesarean birth: challenging delivery?
Source: BMC Pregnancy Childbirth. 2023 May 17;23:361. doi: 10.1186/s12884-023-05696-1 (PMC10190031; doi:10.1186/s12884-023-05696-1)
Supplement: Supplementary file 1 — Additional file 1 [file 12884_2023_5696_MOESM1_ESM.xlsx]

## Sheet: Sheet1
Paper title	First author	Year Published	Journal	Type of study	No. of BPI post CS out of total no. of BPI cases	Details	Quality Assessment	Was the study question or objective clearly stated?	Was the study population clearly and fully described, including a case definition?	Were the cases consecutive?	Were the subjects comparable?	Was the intervention clearly described?	Were the outcome measures clearly defined, valid, reliable, and implemented consistently across all study participants?	Was the length of follow-up adequate?	Were the statistical methods well-described?	Were the results well-described?	Bias	1	2	3	4	5	6	7	8	9	10	11	12	13	14
Pathophysiologic Origins of Brachial Plexus Injury	Johnson et al	2020	Obstetrics and Gynecology	Cohort	3 out of 32	Fetal distress and breech	x										Mod	Y	Y	NA	Y	N	Y	Y	Y	Y	Y	Y	N	NA	ND
Six-year incidence and some features of cases of brachial plexus injury in a tertiary referral center	Eken at el	2015	Turkish Journal of Obstetrics and Gynecology	Case series	4 of 28	Raised maternal BMI	x	Y	Y	Y	Y	NA	Y	CD	CD	Y	GOOD
Brachial Plexus Palsy and Shoulder Dystocia: Obstetric Risk Factors Remain Elusive	Ouzounian et al	2013	American Journal of Perinatology	retrospective cohort	1 out of 98	Emergency CS	x											Y	Y	Y	Y	N	CD	Y	NA	Y	N	Y	N	Y	NA	Good
Severe Brachial Plexus Palsy in Women Without Shoulder Dystocia	Torki et al	2012	Obstetrics and Gynecology	Case series	1 of 8	Fetal macrosomia	x	Y	Y	CD	Y	NA	Y	N	NA	N	Fair
Obstetric brachial plexus palsy: A birth injury not explained by the known risk factors	Backe et al	2008	Acta Obstetricia et Gynecologica Scandinavica	Case series	2 of 91	Malpresentation	x	Y	Y	Y	Y	NA	Y	Y	Y	Y	Low
Obstetric brachial plexus palsy – risk factors and predictors	Sibiñski et al	2007	Ortopedia, traumatologia, rehabilitacja	Case series	3 of 185	Malpresentation, ElCSx2	x	Y	Y	CD	Y	NA	Y	Y	NA	Y	Good
Risk factors for brachial plexus injury with and without shoulder dystocia	Gurewitsch et al	2006	American Journal of Obstetrics and Gynecology	Cohort	1 out of 7	Malpresentation	x											Y	Y	Y	Y	Y	CD	Y	NA	Y	N	Y	N	Y	Y	Good
Congenital brachial palsy: incidence, causes, and outcome in the United Kingdom and Republic of Ireland	Evans-Jones et al	2003	Archives of Disease in Childhood - Fetal and Neonatal Edition	case series	5/311	Obstructed labour, malpresentation	x	Y	Y	CD	Y	NA	Y	N	Y	Y	Low to moderate
Neonatal brachial plexus palsy: An unpredictable injury	Donnelly et al	2002	American Journal of Obstetrics and Gynecology	Case Control (retro)	1 of 54	Malpresentation	x
Obstetric brachial plexus injury: risk factors related to recovery	Wolf et al	2000	European Journal of Obstetrics & Gynecology and Reproductive Biology	Case Control (retro)	1 of 62	Malpresentation	x
A Retrospective Analysis of Erb’s Palsy Cases and Their Relation to Birth Weight and Trauma at Delivery	Graham et al	1997	Journal of Maternal Fetal and Neonatal Medicine	Case series (retro)	1 of 15	Malpresentation	x	Y	Y	Y	Y	NA	Y	Y	Y	Y	Low to moderate
Birth Weight as a Predictor of Brachial Plexus Injury	Ecker et al	1997	Obstetrics and Gynecology	Cohort	2 of 80	Fetal macrosomia	x											Y	Y	Y	Y	N	Y	Y	NA	Y	N	Y	N	Y	CD	Fair
Obstetrical brachial plexus injury in newborn babies delivered by caesarean section	Al-Qattan	1996	Journal of Hand Surgery	Case series	1 out of 16	Fetal macrosomia	x	Y	Y	Y	Y	NA	Y	Y	NA	Y	Good
Nerve injuries due to obstetric trauma	Bhat et al	1995	Indian Journal of Pediatrics	Case control	8 out of 59	Failure to progress, obstructed labour	x
Brachial plexus birth palsy: incidence, natural-course, and prognostic factors during the first year of life.	Fogel I et al	2021	Journal of Perinatology	Cohort	3 out of 97	Emergency CS, fetal macrosomia	x											Y	Y	Y	Y	N	Y	Y	NA	Y	N	Y	N	N	NA	Fair
Brachial plexus palsy associated with cesarean section: An in utero injury?.	Gherman et al	1997	American Journal of Obstetrics and Gynecology	Case series	17/65	Obstructed labour/emergency CS	x	Y	Y	Y	Y	NA	Y	Y	NA	Y	Fair
Brachial Plexus Birth Injury in the Preterm Infant: Suspecting the Unsuspected	Wang KK et al	2020	Journal of Pediatric Orthopedics	Case series	3 out of 34	Emergency and elective CS	x	Y	Y	Y	Y	NA	Y	Y	Y	Y	Low, good quality
Obstetric neonatal brachial plexus and facial nerve injuries: A 17 years single tertiary maternity hospital experience	Rehm et al	2019	European Journal of Obstetrics and Gynecology and Reproductive Biology	retrospective cohort	4 out of 45	Emergency CS	x										Low	Y	Y	Y	Y	N	N	N	Y	NA	N	Y	N	Y	NA	Good
Brachial Plexus Birth Injury in Elective Versus Emergent Caesarean Section: A Cohort Study	Haley et al	2019	Journal of Obstetrics and Gynaecology Canada	Cohort	66/2977	Emergency CS	x											Y	Y	Y	CD	N	Y	N	NA	Y	N	N	N	Y	NA	Fair
A case of Klumpke's obstetric brachial plexus palsy following a Cesarean section.	Al-Qattan	2016	Clinical Case Reports	Case series	1	Emergency CS	x	Y	Y	NA	NA	NA	NA	Y	NA	Y	Low, good quality
Emergency caesarean delivery in prolonged obstructed labour as risk factor for obstetric fractures--a case series.	Ogbemudia et al	2012	African Journal of Reproductive Health	Case series	5 out of 8	Obstructed labour	x	Y	Y	CD	CD	NA	No	N	NA	N	Low, poor
Neonatal brachial plexus injury: Comparison of incidence and antecedents between 2 decades.	Walsh et al	2011	American Journal of Obstetrics and Gynecology	Case series (prosp)	5 of 126	Malpresentation	x	Y	Y	Y	Y	NA	Y	Y	Y	Y	Low
Analysis of brachial plexus injuries reported to MRM	Sherman et al	2010	Harefuah	Case series	16/536	Malpresentation	x	Y	Y	Y	Y	NA	No	Y	N	Y	Moderate
Posterior arm shoulder dystocia alleviated by the Zavanelli maneuver.	Gherman et al	2010	American Journal of Perinatology	Case series	1	Zavanelli's	x	Y	Y	NA	NA	NA	Y	Y	NA	Y	Low, good quality
Combined intrauterine vascular insufficiency and brachial plexus palsy: A case report.	Sinclair et al	2008	Hand	Case series	1	Emergency CS	x	Y	Y	NA	NA	NA	NA	Y	NA	Y	Low, good quality
Fetal injury associated with caesarean delivery	Alexander et al	2007	Obstetrics and Gynecology	Cohort	9 CS out pf 408 who had fetal injury	Elective CS	x											Y	Y	Y	Y	N	Y	Y	NA	Y	N	Y	N	Y	NA	Good
Erb's palsy after delivery by cesarean section. (A medico-legal key to a vexing problem.)	Iffy et al	2005	Medicine and Law	Case series	2/300	Malpresentation	x	Y	Y	Y	CD	NA	Y	Y	NA	Y	Low
Intrauterine shoulder weakness and obstetric brachial plexus palsy	Alfonso et al	2004	Pediatric Neurology	Case series	1	Emergency CS	x	Y	Y	Y	Y	NA	Y	Y	NA	Y	Good
Diabetes hypertension and birth injuries: A complex interrelationship.	Iffy et al	2003	Medicine and Law	case series	1/240	Failed instrumental	x	Y	Y	Y	Y	NA	Y	Y	NA	Y	Low, fair
The Zavanelli maneuver in two cases of shoulder dystocia.	Kenaan et al	2003	Journal of Maternal Fetal and Neonatal Medicine	case series	2	Zavanelli's	x	Y	Y	NA	Y	Y	Y	Y	NA	Y	Good
Catastrophic shoulder dystocia	Sandmire et al	2003	International Journal of Gynaecology and Obstetrics	case series	1 of 5	Zavanelli's	x	Y	Y	CD	Y	Y	Y	NA	NA	Y	Good
Persistence and Extent of Neonatal Brachial Plexus Palsy: Association with Number of Maneuvers and Duration of Shoulder Dystocia	Doty et al	2020	American Journal of Perinatology Reports	Cohort	1 of 46	Zavanelli's	x										Fair	Y	Y	N	CD	Y	Y	Y	NA	Y	N	Y	Y	Y	NA
Traumatic Peripheral Neuropraxias in Neonates: A Case Series	Malik et al	2014	Journal of Clinical and Diagnostic Research	case series	2 out of 10	Failed instrumental	x	y	y	y	y	NA	y	y	NA	y	low risk bias, good
Radial nerve palsy in the newborn: a case series	Alsubhi et al	2011	Canadian Medical Association Journal	Case series	13/25	Obstructed labour	x	y	y	y	y	NA	Y	Y	NA	Y	Low to mod, good
Vacuum extraction in fetal macrosomia and risk of neonatal complications: a population-based cohort study. Acta Obstetricia et Gynecologica Scandinavica	Aberg et al	2016	Acta Obstetrica	Cohort	18/2344	Fetal macrosomia	x										Low to mod	Y	Y	NA	Y	Y	Y	Y	NA	Y	N	Y	N	N	Y
Transient neonatal radial nerve palsy. A case series and review of the literature. Journal of Hand Therapy	Carsi et al	2015	Journal of Hand Therapy	Case series	2 of 8	Obstructed labour	x	Y	N	CD	Y	NA	Y	Y	NA	Y	Low
Adverse perinatal events and subsequent cesarean rate. Obstetrics & Gynecology [Internet]. 1999	Turrentine et al	1999	Obstetrics and Gynecology	Case control	3 of 6	Zavanelli's	x
The risk of shoulder dystocia related permanent fetal injury in relation to birth weight.	Iffy et al	2008	European Journal of Obstetrics and Gynecology and Reproductive Biology.	Case series	4/316	Zavanelli's	x	Y	Y	CD	Y	NA	Y	Y	Y	Y	Good
Erb/Duchenne's palsy: a consequence of fetal macrosomia and method of delivery	Mcfarland et al	1986	Obstetrics and Gynecology	Case Control (retro)	4/106	Breech, failed instrumental, emergency CS
Quality assessmement - case control	Was the research question or objective in this paper clearly stated and appropriate?	Was the study population clearly specified and defined?	Did the authors include a sample size justification?	Were controls selected or recruited from the same or similar population that gave rise to the cases (including the same timeframe)?	Were the definitions, inclusion and exclusion criteria, algorithms or processes used to identify or select cases and controls valid, reliable, and implemented consistently across all study participants?	Were the cases clearly defined and differentiated from controls?	If less than 100 percent of eligible cases and/or controls were selected for the study, were the cases and/or controls randomly selected from those eligible?	Was there use of concurrent controls?	Were the investigators able to confirm that the exposure/risk occurred prior to the development of the condition or event that defined a participant as a case?	Were the measures of exposure/risk clearly defined, valid, reliable, and implemented consistently (including the same time period) across all study participants?	Were the assessors of exposure/risk blinded to the case or control status of participants?	Were key potential confounding variables measured and adjusted statistically in the analyses? If matching was used, did the investigators account for matching during study analysis?	Overall
Donnelly	Yes	Yes	No	Yes	Yes	Yes	NA	CD	Yes	Yes	Yes	No	Fair	Low-mod
Wolf	Yes	Yes	No	Yes	Yes	Yes	NA	Yes	Yes	Yes	No	Yes	Good	Low
Mcfarland	Yes	Yes	Yes	Tes	Yes	Yes	NA	CD	Yes	Yes	No	NA	Good	Low-mod
Bhat	Yes	Yes	Yes	Yes	Yes	Yes	NA	Yes	Yes	Yes	No	CD	Good	Low
Turrentine	Yes	Yes	No	Yes	Yes	Yes	NA	CD	Yes	Yes	No	NA	Good	Low

## Sheet: Paper details
Title	Author	Journal	Year Published	Study design	No. of cases with BPI post CS/total BPI cases	Risk Factor
Obstetric brachial plexus palsy: A birth injury not explained by the known risk factors	Backe et al	Acta Obstetricia et Gynecologica Scandinavica	2008	Case series	2 of 91	Malpresentation
Neonatal brachial plexus palsy: An unpredictable injury	Donnelly et al	American Journal of Obstetrics and Gynecology	2002	Case control	1 of 62	Malpresentation
Congenital brachial palsy: incidence, causes, and outcome in the United Kingdom and Republic of Ireland	Evans-Jones et al	Archives of Disease in Childhood - Fetal and Neonatal Edition	2003	Case series	5/311	Malpresentation, obstructed labour
A Retrospective Analysis of Erb’s Palsy Cases and Their Relation to Birth Weight and Trauma at Delivery	Graham et al	Journal of Maternal Fetal and Neonatal Medicine	1997	Case series	1 of 15	Malpresentation
Risk factors for brachial plexus injury with and without shoulder dystocia	Gurewitsch et al	American Journal of Obstetrics and Gynecology	2006	Cohort	1 of 7	Malpresentation
Erb's palsy after delivery by cesarean section. (A medico-legal key to a vexing problem.)	Iffy et al	Medicine and Law	2005	Case series	2 of 300	Malpresentation
Pathophysiologic Origins of Brachial Plexus Injury	Johnson et al	Obstetrics and Gynecology	2020	Cohort	3 of 32	Malpresentation, emergency CS
Erb/Duchenne's palsy: a consequence of fetal macrosomia and method of delivery	Mcfarland et al	Obstetrics and Gynecology	1986	Case control	4 of 106	Malpresentation, emergency CS, failed instrumental
Analysis of brachial plexus injuries reported to MRM	Sherman et al	Harefuah	2010	Case series	16 of 536	Malpresentation, obstructed labour
Obstetric brachial plexus palsy – risk factors and predictors	Sibiñski et al	Ortopedia, traumatologia, rehabilitacja	2007	Case series	3 of 185	Malpresentation, elective CS
Neonatal brachial plexus injury: Comparison of incidence and antecedents between 2 decades.	Walsh et al	American Journal of Obstetrics and Gynecology	2011	Case series	5 of 126	Malpresentation, failed instrumental
Obstetric brachial plexus injury: risk factors related to recovery	Wolf et al	European Journal of Obstetrics & Gynecology and Reproductive Biology	2000	Case control	1 of 62	Malpresentation
Fetal injury associated with caesarean delivery	Alexander et al	Obstetrics and Gynecology	2007	Cohort	9 of 418	Obstructed labour, emergency and elective CS
Radial nerve palsy in the newborn: a case series	Alsubhi et al	Canadian Medical Association Journal	2011	Case series	13/25	Obstructed labour
Nerve injuries due to obstetric trauma	Bhat et al	Indian Journal of Pediatrics	1995	Case control	8 of 28	Obstructed labour
Transient neonatal radial nerve palsy. A case series and review of the literature. Journal of Hand Therapy	Carsi et al	Journal of Hand Therapy	2015	Case series	2 of 8	Obstructed labour, raised BMI
Brachial plexus palsy associated with cesarean section: An in utero injury?.	Gherman et al	American Journal of Obstetrics and Gynecology	1997	Case series	17 of 65	Obstructed labour
Emergency caesarean delivery in prolonged obstructed labour as risk factor for obstetric fractures--a case series.	Ogbemudia et al	African Journal of Reproductive Health	2012	Case series	1 of 8 - check cases	Obstructed labour
Diabetes hypertension and birth injuries: A complex interrelationship.	Iffy et al	Medicine and Law	2003	Case series	1 of 240	Failed instrumental
Traumatic Peripheral Neuropraxias in Neonates: A Case Series	Malik et al	Journal of Clinical and Diagnostic Research	2014	Case series	2 of 10	Failed instrumental
Intrauterine shoulder weakness and obstetric brachial plexus palsy	Alfonso et al	Pediatric Neurology	2004	Case series	1	Emergency CS
A case of Klumpke's obstetric brachial plexus palsy following a Cesarean section.	Al-Qattan	Clinical Case Reports	2016	Case series	1	Emergency CS
Brachial plexus birth palsy: incidence, natural-course, and prognostic factors during the first year of life.	Fogel I et al	Journal of Perinatology	2021	Cohort	3 of 97	Emergency CS, fetal macrosomia
Brachial Plexus Birth Injury in Elective Versus Emergent Caesarean Section: A Cohort Study	Haley et al	Journal of Obstetrics and Gynaecology Canada	2019	Cohort	154 of 2911	Emergency CS
Brachial Plexus Palsy and Shoulder Dystocia: Obstetric Risk Factors Remain Elusive	Ouzounian et al	American Journal of Perinatology	2013	Cohort	1 of 98	Emergency CS
Obstetric neonatal brachial plexus and facial nerve injuries: A 17 years single tertiary maternity hospital experience	Rehm et al	European Journal of Obstetrics and Gynecology and Reproductive Biology	2019	Cohort	4 of 45	Emergency CS
Combined intrauterine vascular insufficiency and brachial plexus palsy: A case report.	Sinclair et al	Hand	2008	Case series	1	Emergency CS
Brachial Plexus Birth Injury in the Preterm Infant: Suspecting the Unsuspected	Wang KK et al	Journal of Pediatric Orthopedics	2020	Case series	3 of 34	Emergency CS, elective CS
Vacuum extraction in fetal macrosomia and risk of neonatal complications: a population-based cohort study. Acta Obstetricia et Gynecologica Scandinavica	Aberg et al	Acta Obstetrica	2016	Cohort	18/2344	Fetal macrosomia
Obstetrical brachial plexus injury in newborn babies delivered by caesarean section	Al-Qattan	Journal of Hand Surgery	1996	Case series	1 of 16	Fetal macrosomia
Birth weight as a predictor of brachial plexus injurt	Ecker et al	Obstetrics and Gynecology	1997	Cohort	2 of 80	Fetal macrosomia
Severe Brachial Plexus Palsy in Women Without Shoulder Dystocia	Torki et al	Obstetrics and Gynecology	2012	Case series	1 of 8	Fetal macrosomia
Six-year incidence and some features of cases of brachial plexus injury in a tertiary referral center	Eken at el	Turkish Journal of Obstetrics and Gynecology	2015	Case series	4 of 28	Raised BMI
Persistence and Extent of Neonatal Brachial Plexus Palsy: Association with Number of Maneuvers and Duration of Shoulder Dystocia	Doty et al	American Journal of Perinatology Reports	2020	Cohort	1 of 46	Zavanelli
Posterior arm shoulder dystocia alleviated by the Zavanelli maneuver.	Gherman et al	American Journal of Perinatology	2010	Case series	1	Zavanelli
The risk of shoulder dystocia related permanent fetal injury in relation to birth weight.	Iffy et al	European Journal of Obstetrics and Gynecology and Reproductive Biology.	2008	Case series	4 of 136	Zavanelli
The Zavanelli maneuver in two cases of shoulder dystocia.	Kenaan et al	Journal of Maternal Fetal and Neonatal Medicine	2003	Case series	2	Zavanelli
Catastrophic shoulder dystocia	Sandmire et al	International Journal of Gynaecology and Obstetrics	2003	Case series	1 of 5	Zavanelli
Adverse perinatal events and subsequent cesarean rate. Obstetrics & Gynecology [Internet]. 1999	Turrentine et al	Obstetrics and Gynecology	1999	Case control	3 of 6	Zavanelli

## Sheet: Quality assessment
Cohort
Title	First author	Year	Journal	Was the research question or objective in this paper clearly stated?	Was the study population clearly specified and defined?	Was the participation rate of eligible persons at least 50%?	Were all the subjects selected or recruited from the same or similar populations (including the same time period)? Were inclusion and exclusion criteria for being in the study prespecified and applied uniformly to all participants?	Was a sample size justification, power description, or variance and effect estimates provided?	For the analyses in this paper, were the exposure(s) of interest measured prior to the outcome(s) being measured?	Was the timeframe sufficient so that one could reasonably expect to see an association between exposure and outcome if it existed?	For exposures that can vary in amount or level, did the study examine different levels of the exposure as related to the outcome (e.g., categories of exposure, or exposure measured as continuous variable)?	Were the exposure measures (independent variables) clearly defined, valid, reliable, and implemented consistently across all study participants?	Was the exposure(s) assessed more than once over time?	Were the outcome measures (dependent variables) clearly defined, valid, reliable, and implemented consistently across all study participants?	Were the outcome assessors blinded to the exposure status of participants?	Was loss to follow-up after baseline 20% or less?	Were key potential confounding variables measured and adjusted statistically for their impact on the relationship between exposure(s) and outcome(s)?	Quality assessment
Vacuum extraction in fetal macrosomia and risk of neonatal complications: a population-based cohort study. Acta Obstetricia et Gynecologica Scandinavica	Aberg et al	2016	Acta Obstetrica	Y	Y	Y	Y	N	Y	Y	NA	Y	NA	Y	Y	Y	Y	Good
Fetal injury associated with caesarean delivery	Alexander et al	2007	Obstetrics and Gynecology	Y	Y	Y	Y	N	Y	Y	NA	Y	NA	Y	Y	Y	Y	Good
Persistence and Extent of Neonatal Brachial Plexus Palsy: Association with Number of Maneuvers and Duration of Shoulder Dystocia	Doty et al	2020	American Journal of Perinatology Reports	Y	Y	Y	Y	N	Y	Y	NA	Y	NA	Y	Y	Y	Y	Good
Birth weight as a predictor of brachial plexus injury	Ecker et al	1997	Obstetrics and Gynecology	Y	Y	Y	Y	N	Y	Y	NA	Y	NA	Y	Y	Y	Y	Good
Brachial plexus birth palsy: incidence, natural-course, and prognostic factors during the first year of life.	Fogel I et al	2021	Journal of Perinatology	Y	Y	Y	Y	N	Y	Y	NA	Y	NA	Y	Y	Y	Y	Good
Brachial Plexus Birth Injury in Elective Versus Emergent Caesarean Section: A Cohort Study	Haley et al	2019	Journal of Obstetrics and Gynaecology Canada	Y	Y	Y	Y	N	Y	Y	NA	Y	NA	Y	Y	Y	N	Fair
Pathophysiologic Origins of Brachial Plexus Injury	Johnson et al	2020	Obstetrics and Gynecology	Y	Y	Y	Y	N	Y	Y	NA	Y	NA	Y	Y	Y	Y	Good
Brachial Plexus Palsy and Shoulder Dystocia: Obstetric Risk Factors Remain Elusive	Ouzounian et al	2013	American Journal of Perinatology	Y	Y	Y	Y	N	Y	Y	NA	Y	NA	Y	Y	Y	Y	Good
Obstetric neonatal brachial plexus and facial nerve injuries: A 17 years single tertiary maternity hospital experience	Rehm et al	2019	European Journal of Obstetrics and Gynecology and Reproductive Biology	Y	Y	Y	Y	N	Y	Y	NA	Y	NA	Y	Y	Y	Y	Good
Case series
Title	First author	Year	Journal	Was the study question or objective clearly stated?	Was the study population clearly and fully described, including a case definition?	Were the cases consecutive?	Were the subjects comparable?	Was the intervention clearly described?	Were the outcome measures clearly defined, valid, reliable, and implemented consistently across all study participants?	Was the length of follow-up adequate?	Were the statistical methods well-described?	Were the results well-described?
Intrauterine shoulder weakness and obstetric brachial plexus palsy	Alfonso et al	2004	Pediatric Neurology	Y	Y	Y	Y	NA	Y	Y	NA	Y	Good
Radial nerve palsy in the newborn: a case series	Alsubhi et al	2011	Canadian Medical Association Journal	y	y	y	y	NA	Y	Y	NA	Y	Good
Obstetrical brachial plexus injury in newborn babies delivered by caesarean section	Al-Qattan	1996	Journal of Hand Surgery	Y	Y	Y	Y	NA	Y	Y	NA	Y	Good
A case of Klumpke's obstetric brachial plexus palsy following a Cesarean section.	Al-Qattan	2016	Clinical Case Reports	Y	Y	NA	NA	NA	NA	Y	NA	Y	Good
Obstetric brachial plexus palsy: A birth injury not explained by the known risk factors	Backe et al	2008	Acta Obstetricia et Gynecologica Scandinavica	Y	Y	Y	Y	NA	Y	Y	Y	Y	Good
Transient neonatal radial nerve palsy. A case series and review of the literature. Journal of Hand Therapy	Carsi et al	2015	Journal of Hand Therapy	Y	N	CD	Y	NA	Y	Y	NA	Y	Fair
Six-year incidence and some features of cases of brachial plexus injury in a tertiary referral center	Eken at el	2015	Turkish Journal of Obstetrics and Gynecology	Y	Y	Y	Y	NA	Y	Y	NA	Y	Good
Congenital brachial palsy: incidence, causes, and outcome in the United Kingdom and Republic of Ireland	Evans-Jones et al	2003	Archives of Disease in Childhood - Fetal and Neonatal Edition	Y	Y	CD	Y	NA	Y	N	Y	Y	Fair
Brachial plexus palsy associated with cesarean section: An in utero injury?.	Gherman et al	1997	American Journal of Obstetrics and Gynecology	Y	Y	Y	Y	NA	Y	Y	NA	Y	Good
Posterior arm shoulder dystocia alleviated by the Zavanelli maneuver.	Gherman et al	2010	American Journal of Perinatology	Y	Y	NA	NA	NA	Y	Y	NA	Y	Good
A Retrospective Analysis of Erb’s Palsy Cases and Their Relation to Birth Weight and Trauma at Delivery	Graham et al	1997	Journal of Maternal Fetal and Neonatal Medicine	Y	Y	Y	Y	NA	Y	Y	Y	Y	Good
Diabetes hypertension and birth injuries: A complex interrelationship.	Iffy et al	2003	Medicine and Law	Y	Y	Y	Y	NA	Y	Y	NA	Y	Good
Erb's palsy after delivery by cesarean section. (A medico-legal key to a vexing problem.)	Iffy et al	2005	Medicine and Law	Y	Y	Y	CD	NA	Y	Y	NA	Y	Good
The risk of shoulder dystocia related permanent fetal injury in relation to birth weight.	Iffy et al	2008	European Journal of Obstetrics and Gynecology and Reproductive Biology.	Y	Y	CD	Y	NA	Y	Y	Y	Y	Good
The Zavanelli maneuver in two cases of shoulder dystocia.	Kenaan et al	2003	Journal of Maternal Fetal and Neonatal Medicine	Y	Y	NA	Y	Y	Y	Y	NA	Y	Good
Traumatic Peripheral Neuropraxias in Neonates: A Case Series	Malik et al	2014	Journal of Clinical and Diagnostic Research	y	y	y	y	NA	y	y	NA	y	Good
Emergency caesarean delivery in prolonged obstructed labour as risk factor for obstetric fractures--a case series.	Ogbemudia et al	2012	African Journal of Reproductive Health	Y	Y	CD	CD	NA	No	N	NA	N	Poor
Catastrophic shoulder dystocia	Sandmire et al	2003	International Journal of Gynaecology and Obstetrics	Y	Y	CD	Y	Y	Y	NA	NA	Y	Good
Analysis of brachial plexus injuries reported to MRM	Sherman et al	2010	Harefuah	Y	Y	Y	Y	NA	No	Y	N	Y	Fair
Obstetric brachial plexus palsy – risk factors and predictors	Sibiñski et al	2007	Ortopedia, traumatologia, rehabilitacja	Y	Y	CD	Y	NA	Y	Y	NA	Y	Good
Combined intrauterine vascular insufficiency and brachial plexus palsy: A case report.	Sinclair et al	2008	Hand	Y	Y	NA	NA	NA	NA	Y	NA	Y	Good
Severe Brachial Plexus Palsy in Women Without Shoulder Dystocia	Torki et al	2012	Obstetrics and Gynecology	Y	Y	CD	Y	NA	Y	N	NA	N	Fair
Brachial Plexus Birth Injury in the Preterm Infant: Suspecting the Unsuspected	Wang KK et al	2020	Journal of Pediatric Orthopedics	Y	Y	Y	Y	NA	Y	Y	Y	Y	Good
Neonatal brachial plexus injury: Comparison of incidence and antecedents between 2 decades.	Walsh et al	2011	American Journal of Obstetrics and Gynecology	Y	Y	Y	Y	NA	Y	Y	Y	Y	Good
Case control
Title	First author	Year	Journal	Was the research question or objective in this paper clearly stated and appropriate?	Was the study population clearly specified and defined?	Did the authors include a sample size justification?	Were controls selected or recruited from the same or similar population that gave rise to the cases (including the same timeframe)?	Were the definitions, inclusion and exclusion criteria, algorithms or processes used to identify or select cases and controls valid, reliable, and implemented consistently across all study participants?	Were the cases clearly defined and differentiated from controls?	If less than 100 percent of eligible cases and/or controls were selected for the study, were the cases and/or controls randomly selected from those eligible?	Was there use of concurrent controls?	Were the investigators able to confirm that the exposure/risk occurred prior to the development of the condition or event that defined a participant as a case?	Were the measures of exposure/risk clearly defined, valid, reliable, and implemented consistently (including the same time period) across all study participants?	Were the assessors of exposure/risk blinded to the case or control status of participants?	Were key potential confounding variables measured and adjusted statistically in the analyses? If matching was used, did the investigators account for matching during study analysis?
Nerve injuries due to obstetric trauma	Bhat et al	1995	Indian Journal of Pediatrics	Yes	Yes	No	Yes	Yes	Yes	NA	Yes	Yes	Yes	No	No	Fair
Neonatal brachial plexus palsy: An unpredictable injury	Donnelly et al	2002	American Journal of Obstetrics and Gynecology	Yes	Yes	No	Yes	Yes	Yes	NA	Yes	Yes	Yes	Yes	CD	Good
Erb/Duchenne's palsy: a consequence of fetal macrosomia and method of delivery	Mcfarland et al	1986	Obstetrics and Gynecology	Yes	Yes	Yes	Yes	Yes	Yes	NA	Yes	Yes	Yes	CD	Yes	Good
Adverse perinatal events and subsequent cesarean rate. Obstetrics & Gynecology [Internet]. 1999	Turrentine et al	1999	Obstetrics and Gynecology	Yes	Yes	No	Yes	Yes	Yes	NA	Yes	Yes	Yes	No	NA	Good
Obstetric brachial plexus injury: risk factors related to recovery	Wolf et al	2000	European Journal of Obstetrics & Gynecology and Reproductive Biology	Yes	Yes	No	Yes	Yes	Yes	NA	Yes	Yes	Yes	No	Yes	Good
